# Supplementary material for: Raltegravir Inclusion Decreases CD4 T-Cells Intra-Cellular Viral Load and Increases CD4 and CD28 Positive T-Cells in Selected HIV Patients
Source: Cells. 2022 Jan 8;11(2):208. doi: 10.3390/cells11020208 (PMC8773801; doi:10.3390/cells11020208)
Supplement: Supplementary file 1 [file cells-11-00208-s001.zip]

Archive with 1 entries (1 files):
- cells-1504239-supplementary.pdf
